# Supplementary material for: Intrinsic neural network dysfunction in quiescent Crohn’s Disease
Source: Sci Rep. 2017 Sep 14;7:11579. doi: 10.1038/s41598-017-11792-y (PMC5599642; doi:10.1038/s41598-017-11792-y)
Supplement: Supplementary file 2 — Dataset 1 [file 41598_2017_11792_MOESM2_ESM.xlsx]

## Sheet: Tabelle1
ID	Age	Sex	edu	Diagnosis (1=CD 2=HC)	Dis dur	CDAI	MOCA	BDI	WEIMUS	HADS A	ACC	MCC	CV_risk
CUH01	20	1	14	1	6	37	28	5	18	0	1.51	2	0
CUH02	25	2	13	2			22	8	26	7	0.59	1.46	Chol
CUH03	42	2	13	1	26	135	28	9	0	3	1.06	1.43	HT
CUH04	46	2	13	1	8	48	28	10	45	2	1.73	1	HT
CUH05	48	1	18	2			28	0	0	0	0.77	0.54	0
CUH06	31	1	15	1	16	28	29	17	16	7	1.67	2.03	0
CUH07	28	2	13	2			30	17	44	7	0.83	1.04	HT
CUH08	29	2	19	1	7	0	29	1	7	8	2.3	1.86	0
CUH09	38	2	19	1	5	26	30	8	26	9	4.34	2.59	0
CUH10	24	2	13	1	4	96	28	8	29	10	2.52	1.57	nic 5py
CUH11	24	2	13	2			26	1	0	4	-0.53	0.33	0
CUH12	33	2	19	2			30	7	3	6	1.52	0.55	nic 5py
CUH13	37	2	19	1	6	0	30	9	13	13	2.45	2.47	nic 5py
CUH14	59	2	11	1	32	6	25	1	0	5	2.28	1.69	0
CUH15	56	1	14	1	29	48	28	3	9	6	2.17	1.5	nic ex 20py, HT
CUH17	53	2	16	2			30	11	28	11	0.71	1.03	nik ex 1py
CUH18	58	1	15	1	55	10	28	6	13	2	1.77	1.8	nic ex 10py
CUH19	58	1	12	2			26	8	39	6	-1.48	0.64	nic ex 25py, HT
CUH20	57	2	12	1	26	10	26	4	22	1	1.4	1.15	nic ex 30py
CUH21	26	2	14	1	15	17	27	5	12	4	2.46	2.02	nic 15py
CUH23	30	1	15	2			26	4	0	4	-0.09	1.09	nic ex 1py
CUH24	40	2	13	2			28	0	0	2	1.63	1.82	0
CUH25	41	1	15	1	19	34	29	9	8	10	0.87	2.07	0
CUH26	65	2	12	2			30	4	0	5	0.45	1.67	nic ex 30py
CUH27	55	2	14	1	18	0	29	17	33	9	3.08	1.71	nic ex 5py, HT
CUH28	44	1	19	2			28	1	5	4	0.03	0.64	0
CUH29	51	2	16	2			28	6	9	3	0.52	0.73	nic 20py, HT
CUH30	55	2	16	2			28	2	12	4	1.39	0.45	nic ex 25py
CUH31	40	1	19	2			30	0	1	2	0.92	0.21	0
		1=f, 2=m	education in years	1=CD, 2=HC	diesease duration in years						ACC connectivity (parameter estimates at x=4, y=49, z=-1)	MCC connectivity (parameter estimates at x=-2, y=-26, z=36)	cardiovascular risk factors (Chol= hyperlipidemia, HT=hypertension, nic=nicotine, py=packyears)
